# Supplementary material for: A Polycistronic tRNA-amiRNA System Reveals the Antiviral Roles of NbAGO1a/1b/2 Against Soybean mosaic virus Infection
Source: Plants (Basel). 2025 Dec 6;14(24):3724. doi: 10.3390/plants14243724 (PMC12737065; doi:10.3390/plants14243724)
Supplement: Supplementary file 1 [file plants-14-03724-s001.zip]

Archive with 1 entries (1 files):
- plants-3961055-supplementary.pdf
